# Supplementary material for: Relationship-building around a policy decision-support tool for urban health
Source: Build Cities. Author manuscript; Available in PMC 2021 Oct 25. (PMC7611888; doi:10.5334/bc.110)
Supplement: Supplementary Data [file EMS137023-supplement-Supplementary_Data.zip]

Archive with 2 entries (2 files):
- bc-110_roue-leGall/s1-bc-110_roue-leGall.pdf
- bc-110_roue-leGall/s2-bc-110_roue-leGall.pdf
